# Supplementary material for: Perinatal Outcomes After the Use of Kampo Medicines Containing Ephedra During Pregnancy
Source: Pharmacoepidemiol Drug Saf. 2025 Nov 3;34(11):e70251. doi: 10.1002/pds.70251 (PMC12583451; doi:10.1002/pds.70251)
Supplement: Supplementary file 1 — Table S1: List of 93 health conditions defining medical history (n = 20 083). Table S2: Characteristics of the excluded and included populations. Table S3: Sensitivity analysis to evaluate the association between the use of all Kampo medicines containing ephedra during pregnancy (n = 734). Table S4: Sensitivity analysis to evaluate the association between the use of Kampo medicines containing ephedra in the second trimester and the risk of pregnancy outcome (n = 415). [file PDS-34-e70251-s001.xlsx]

## Sheet: Supplementary Table 1
Supplementary Table 1. List of 93 health conditions defining medical history (n=20,083)
	n	%
Infectious diseases
Hepatitis B	35	0.174277
Hepatitis C	17	0.0846487
Malignant neoplasms (cancer)
Stomach cancer	1	0.00497934
Colorectal cancer	4	0.0199173
Lung cancer	1	0.00497934
Liver cancer	3	0.014938
Kidney cancer	1	0.00497934
Pancreatic cancer	1	0.00497934
Skin cancer	1	0.00497934
Breast cancer	18	0.089628
Testicular cancer	0	0
Prostate cancer	1	0.00497934
Brain tumor	9	0.044814
Leukemia	4	0.0199173
Malignant lymphoma	8	0.0398347
Multiple myeloma	0	0
Ovarian cancer	11	0.0547727
Cervical cancer	119	0.592541
Endometrial cancer	2	0.00995867
Anemia
Iron-deficiency anemia	2187	10.8898
Endocrine, nutritional, and metabolic diseases
Type 1 diabetes	14	0.0697107
Type 2 diabetes	35	0.174277
Hyperthyroidism / Graves’ disease	170	0.846487
Hypothyroidism / Hashimoto's disease	179	0.891301
Hyperuricemia / Gout	1	0.00497934
Hyperlipidemia	91	0.45312
Mental and behavioral disorders
Depression (before disaster)	357	1.77762
Depression (after disaster)	192	0.956032
Dementia	0	0
Bipolar disorder	47	0.234029
Anxiety disorder	492	2.44983
PTSD (pre-disaster)	32	0.159339
PTSD (post-disaster)	30	0.14938
Schizophrenia	62	0.308719
Attention-deficit/hyperactivity disorder (ADHD)	12	0.059752
Learning disability (LD)	4	0.0199173
Pervasive developmental disorders (incl. autism, Asperger’s)	9	0.044814
Anorexia nervosa	97	0.482996
Bulimia nervosa	83	0.413285
Diseases of the nervous system
Parkinson's disease	0	0
Epilepsy	98	0.487975
Migraine	1131	5.63163
Meningitis / Encephalitis	43	0.214111
Hydrocephalus	1	0.00497934
Diseases of the eye and ear
Glaucoma	62	0.308719
Macular degeneration	11	0.0547727
Corneal disease	23	0.114525
Hearing loss	191	0.951053
Allergic conjunctivitis	1473	7.33456
Diseases of the circulatory system
Hypertension	185	0.921177
Cerebral hemorrhage	1	0.00497934
Cerebral infarction	5	0.0248967
Subarachnoid hemorrhage	9	0.044814
Myocardial infarction / Angina pectoris	0	0
Aneurysm / Aortic dissection	9	0.044814
Heart failure	4	0.0199173
Marfan syndrome	0	0
Atrial fibrillation	2	0.00995867
Pacemaker implantation	3	0.014938
Ventricular fibrillation (with defibrillator)	4	0.0199173
Diseases of the respiratory system
Allergic rhinitis	3195	15.909
Bronchial asthma	1114	5.54698
Chronic bronchitis	54	0.268884
Chronic sinusitis	400	1.99173
Chronic obstructive pulmonary disease (COPD)	3	0.014938
Diseases of the digestive system
Gastroesophageal reflux disease (GERD)	494	2.45979
Gastritis	858	4.27227
Gastric ulcer	189	0.941094
Duodenal ulcer	152	0.756859
Irritable bowel syndrome (IBS)	278	1.38426
Crohn's disease	4	0.0199173
Ulcerative colitis	46	0.229049
Fatty liver	60	0.29876
Gallstones	84	0.418264
Pancreatitis	35	0.174277
Diseases of the skin
Urticaria / Hives	1866	9.29144
Contact dermatitis	312	1.55355
Atopic dermatitis	1868	9.3014
Psoriasis	75	0.37345
Diseases of the musculoskeletal system and connective tissue
Scoliosis	143	0.712045
Osteoarthritis of the knee	7	0.0348554
Kawasaki disease	61	0.303739
Collagen disease	23	0.114525
Autoimmune disease	22	0.109545
Systemic lupus erythematosus (SLE)	20	0.0995867
Rheumatoid arthritis	35	0.174277
Diseases of the genitourinary system
Chronic nephritis (e.g., IgA nephropathy, glomerulonephritis)	48	0.239008
Renal dialysis	1	0.00497934
Nephrotic syndrome	15	0.07469
Ureteral or kidney stones	142	0.707066
Female-specific diseases
Endometriosis	663	3.3013
Uterine fibroids	1127	5.61171
Congenital malformations and chromosomal abnormalities
Congenital heart disease	26	0.129463

## Sheet: Supplementary Table 2
Supplementary Table 2. Characteristics of the excluded and included populations
	Total			Excluded group			Included group		p	SMD
	n=20,083			n=18,315			n=1,768
Pregnant woman's age at delivery , mean (SD), y	32.2	-4.97		32.2	-5		32.7	-4.7	<0.0001	0.099054
BMI before pregnancy, n, %
< 18.5 kg/m2	2705	13.47		2508	13.7		197	11.14	0.001	-0.0773575
18.5 -< 25.0 kg/m2	14753	73.46		13449	73.4		1304	73.76		0.00735068
≥ 25.0 kg/m2	2625	13.07		2358	12.87		267	15.1		0.064207
Educational level, n, %
High school graduate or less	4201	20.92		3830	20.9		371	21	0.021	0.00177772
Junior or vocational college graduate	4997	24.88		4536	24.8		461	26.1		0.0300421
University graduate or above	3666	18.25		3311	18.1		355	20.1		0.050929
Missing	7219	35.95		6638	36.2		581	32.9		-0.0711092
Annual household income, n, %
< 4,000,000 yen	6824	33.98		6272	34.3		552	31.2	<0.0001	-0.0644325
4,000,000 – 6,000,000 yen	6079	30.27		5526	30.2		553	31.3		0.0239792
6,000,000 yen <	5801	28.89		5217	28.5		584	33		0.0985243
Missing	1379	6.87		1300	7.1		79	4.5		-0.112656
Smoking at pregnancy, n, %
Never	12036	59.93		10995	60		1041	58.9	0.006	-0.0234771
Stopped before pregnancy	4665	23.23		4202	22.9		463	26.2		0.0753783
Stopped after pregnancy	2875	14.32		2646	14.5		229	13		-0.0434697
Smoked during early pregnancy	507	2.52		472	2.6		35	2		-0.0400422
Alcohol use at pregnancy, n, %
Drinking at early pregnancy	3995	19.89		3626	19.8		369	20.9	0.0824	0.0266608
Former	6935	34.53		6291	34.4		644	36.4		0.0434248
Never	8009	39.88		7344	40.1		665	37.6		-0.0509857
Cannot drink because of constitution	1144	5.7		1054	5.8		90	5.1		-0.0293356
Delivery history, n, %
No	9643	48.02		8870	48.4		773	43.7	0.0002	-0.0944619
Yes	10440	51.98		9445	51.6		995	56.3		0.0944619
Infertility treatment
No	18771	93.5		17132	93.5		1639	92.7	0.1737	-0.0330807
Yes	1312	6.5		1183	6.5		129	7.3		0.0330807
Medical history, n, %
0 or 1	7700	38.34		7118	38.86		582	32.92	<0.0001	0.0798144
≥ 2	5286	26.32		4670	25.5		616	34.84		-0.0126334
Missing	7097	35.34		6527	35.64		570	32.24		-0.0677973
Caesarean section, n, %
No	15402	76.7		14054	76.7		1348	76.2	0.6384	-0.0115684
Yes	4680	23.3		4260	23.3		420	23.8		0.0116976
Pregnancy complications, n, %
No	10585	52.71		9663	52.8		922	52.2	0.6233	-0.012229
Yes	9498	47.29		8652	47.2		846	47.9		0.012229
SGA, n, %
No	19135	52.28		17432	95.2		1703	96.3	0.0302	0.0567532
Yes	948	4.72		883	4.8		65	3.7		-0.0567532
Gestational week, n, %
≥37	19030	94.76		17355	94.8		1675	94.7	0.9733	-0.000832803
< 37	1053	5.24		960	5.2		93	5.3		0.000832803
Birth weight, n, %
≥2500 g	18381	91.53		16752	91.5		1629	92.1	0.3326	0.0244956
< 2500 g	1702	8.47		1563	8.5		139	7.9		-0.0244956
Child's sex, n (%)
Male	10378	51.68		9464	51.7		914	51.7	0.985	0.000467083
Female	9705	48.32		8851	48.4		854	48.3		-0.000467083
Birth weight (g), mean (SD)	3027.34	-430.038		3025.54	-430.8		3045.1	-424.4	0.0568	0.047866
Apgar score at 1 minute < 7, n, %
No	19647	97.83		17930	97.9		1717	97.1	0.0311	-0.050186
Yes	436	2.17		385	2.1		51	2.9		0.050186
Apgar score at 5 minute < 7, n, %
No	19954	99.36		18198	99.4		1756	99.3	0.841	-0.00493371
Yes	129	0.64		117	0.6		12	0.7		0.00493371
SMD, standardized mean difference; SD, standard deviation; BMI, body mass index; SGA, small for gestational age

## Sheet: Supplementary Table 3
Supplementary Table 3. Sensitivity analysis to evaluate the association between the use of all Kampo medicines containing ephedra during pregnancy (n=734)
			Crude				Adjusted model 1				Adjusted model 2
			Odds ratio	95% CI			Odds ratio	95% CI			Odds ratio	95% CI
Outcome	n	%		Lower	Upper			Lower	Upper			Lower	Upper
Caesarean section	172	23.4	0.959	0.769	1.196		0.913	0.73	1.141		0.978	0.778	1.23
PTB	39	5.3	1.052	0.689	1.605		1.054	0.69	1.612		0.931	0.6	1.446
LBW	59	8	1.063	0.749	1.508		1.048	0.738	1.488		1.004	0.702	1.437
SGA	39	5.3	1.113	0.68	1.821		1.121	0.684	1.838		1.01	0.612	1.664
Low Apgar score at 1 minute (< 7)	22	3	1.105	0.63	1.939		1.099	0.625	1.933		0.965	0.54	1.727
Low Apgar score at 5 minute (< 7)	5	0.7	1.038	0.328	3.282		1.095	0.345	3.472		0.807	0.238	2.732
Women who used acetaminophen during pregnancy were taken as reference in this analysis. (n=1,066)
CI, confidence interval; PTB, preterm birth; LBW, low birth weight; SGA, small for gestational age
Model 1: Adjusted for maternal age at delivery.
Model 2: We constructed a propensity score based on the IPTW. The propensity score of using Kampo medicines containing ephedra or acetaminophen during pregnancy were calculated using the pregnant women’s ages at delivery, pregnancy complications (threatened abortion, threatened premature delivery, fetal growth restriction, blood type incompatibility, gestational diabetes mellitus, premature ruptu…

## Sheet: Supplementary Table 4
Supplementary Table 4. Sensitivity analysis to evaluate the association between the use of Kampo medicines containing ephedra in the second trimester and the risk of pregnancy outcome (n=415)
			Crude				Adjusted model 1				Adjusted model 2
			Odds ratio	95% CI			Odds ratio	95% CI			Odds ratio	95% CI
Outcome	n	%		Lower	Upper			Lower	Upper			Lower	Upper
Caesarean section	103	24.8	0.993	0.744	1.325		0.947	0.707	1.268		0.948	0.706	1.273
PTB	24	5.8	1.434	0.807	2.547		1.446	0.812	2.572		1.112	0.627	1.975
LBW	39	9.4	1.365	0.868	2.147		1.371	0.871	2.159		1.224	0.779	1.921
SGA	20	4.8	1.418	0.759	2.65		1.424	0.76	2.666		1.268	0.693	2.319
Low apgar score at 1 minute (< 7)	7	1.7	0.636	0.259	1.559		0.638	0.26	1.569		0.529	0.201	1.39
Low apgar score at 5 minute (< 7)	2	0.5	1.47	0.206	10.475		1.64	0.23	11.712		0.834	0.116	5.995
Women who used acetaminophen during pregnancy were taken as reference in this analysis. (n=609)
CI, confidence interval; PTB, preterm birth; LBW, low birth weight; SGA, small for gestational age
Model 1: Adjusted for maternal age at delivery.
Model 2: We constructed a propensity score based on the IPTW. The propensity score of using Kampo medicines containing ephedra or acetaminophen during pregnancy were calculated using the pregnant women’s ages at delivery, pregnancy complications (threatened abortion, threatened premature delivery, fetal growth restriction, blood type incompatibility, gestational diabetes mellitus, premature ruptu…
